# Supplementary material for: Walnut intake, cognitive outcomes and risk factors: a systematic review and meta-analysis
Source: Ann Med. 2021 Jun 16;53(1):972–98. doi: 10.1080/07853890.2021.1925955 (PMC8211141; doi:10.1080/07853890.2021.1925955)
Supplement: Supplemental Material [file IANN_A_1925955_SM3533.zip]

Archive with 5 entries (5 files):
- Supplemental files/WalnutSR_AnnalsOfMedicineNutritionSectionSupplemental File 2_12Jan2021.xlsx
- Supplemental files/WalnutSR_AnnalsOfMedicineNutritionSectionSupplemental File 2_24March2021.xlsx
- Supplemental files/WalnutSR_AnnalsOfMedicineNutritionSectionSupplementalFile1_12Jan2021.docx
- Supplemental files/WalnutSR_AnnalsOfMedicineNutritionSectionSupplementalFile1_24March2021.docx
- Supplemental files/WalnutSR_AnnalsOfMedicineNutritionSectionSupplementalTables_12Jan2021.docx
