# Supplementary material for: Walnut intake, cognitive outcomes and risk factors: a systematic review and meta-analysis
Source: Ann Med. 2021 Jun 16;53(1):972–98. doi: 10.1080/07853890.2021.1925955 (PMC8211141; doi:10.1080/07853890.2021.1925955)
Supplement: Supplemental Material [file IANN_A_1925955_SM3533.zip › Supplemental files/WalnutSR_AnnalsOfMedicineNutritionSectionSupplemental File 2_12Jan2021.xlsx]

## Sheet: HbA1C
study	year	rob	rct_design	intervention_dur	grp1_name	grp2_name	diabetesinsulinstatus	metabolicsyndrome	isocaloric	outcome	unit	grp1_n1	grp1_base_mean	grp1_base_sd	grp2_n1	grp2_base_mean	grp2_base_sd	net_change	net_change_lci	net_change_uci	adjustment
Bamberger et al.	2017	High	Crossover	8 weeks	Walnut-rich diet	Control diet	No	No	No	HbA1c	%	194	5.4	0.278568	194	5.5	0.278568	0.15	0.133369	0.166631	yes
Hwang et al.	2019	SC	Crossover	16 weeks	Walnut	Control	No	Yes	Yes	HbA1c	%	84	5.39	0.34	84	5.38	0.37	-0.0599995	-0.0907573	-0.0292417	yes
Ma et al.	2010	SC	Crossover	8 weeks	Walnut-rich diet	Control diet	Yes	No	No	HbA1c	%	22			22			0	-0.00792845	0.00792845	yes
Njike et al.	2015	SC	Crossover	6 months	Walnut + ad libitum diet	Ad libitum diet	Yes	Yes	No	HbA1c	%	56	5.8	0.4	56	5.8	0.4	0.06	0.026995	0.093005	yes
Njike et al.	2015	SC	Crossover	6 months	Walnut + calorie adjusted diet	Calorie adjusted diet	Yes	Yes	No	HbA1c	%	56	5.7	0.4	56	5.7	0.4	-0.01	-0.0322239	0.0122239	yes
Tapsell et al.	2004	Low	Parallel	6 months	Modified low fat with Walnuts	Modified low fat	Yes	No	Yes	HbA1c	%	17	6.94	1.22	20	6.82	0.88	-0.2	-0.850943	0.450944	yes
Tapsell et al.	2017	Low	Parallel	12 months	Walnut + intervention	Intervention	No	No	No	HbA1c	%	126	5.13	0.37	125	5.17	0.375	0.04	-0.0524802	0.13248	yes
Tapsell et al.	2009	SC	Parallel	12 months	Walnut	Control	Yes	No	Yes	HbA1c	%	18	7.3	1.2	17	7.04	1.7	0.14	-0.854289	1.13429	no
Wu et al.	2010	Low	Parallel	12 weeks	Walnut + lifestyle counseling	Lifestyle counseling	No	Yes	No	HbA1c	%	94	5.7	0.7	95	5.7	0.5	-0.01	-0.1	0.09	no
Wu et al.	2014	SC	Crossover	8 weeks	Walnut diet	Control diet	No	No	Yes	HbA1c	%	24	5.47	0.195959	24	5.55	0.195959	0.08	0.0327978	0.127202	yes
Zibaeenezhad et al.	2016	SC	Parallel	3 months	Walnut oil added to diet	No intervention	Yes	No	No	HbA1c	%	50	7	1.08	50	6.97	1.21	-0.64	-1.15118	-0.128821	no
All studies were meta-analyzed.

## Sheet: HOMA-IR
study	year	rob	rct_design	intervention_dur	grp1_name	grp2_name	diabetesinsulinstatus	metabolicsyndrome	isocaloric	outcome	unit	grp1_n1	grp1_base_mean	grp1_base_sd	grp2_n1	grp2_base_mean	grp2_base_sd	net_change	net_change_lci	net_change_uci	adjustment
Katz et al.	2012	High	Crossover	8 weeks	ad libitum + Walnuts	ad libitum	No	Yes	No	HOMA-IR	na	40			40			-0.2	-2.1	1.6	Yes
Ma et al.	2010	SC	Crossover	8 weeks	ad libitum + Walnuts	ad libitum	Yes	No	No	HOMA-IR	na	21			21			0.4	-0.0378437	0.837844	Yes
Rock et al.	2016	SC	Parallel	12 months	Walnut rich diet	lower CHO diet	Yes	No	No	HOMA-IR	na	65	4	1.61245	61	4	2.34308	0	-0.783986	0.783986	No
Wu et al.	2014	SC	Crossover	8 weeks	Walnut diet	control (western diet)	No	No	Yes	HOMA-IR	na	24	1.79	0.930806	28	1.65	0.797371	-0.29	-0.642798	0.0627983	Yes
Not meta-analyzed:																						Reason for MA exclusion
Tapsell et al.	2009	SC	Parallel	12 months	Walnut	control	Yes	No	Yes	HOMA-IR	na	18			17						No	Did not report quantitative data for meta-analysis.

## Sheet: hsCRP
study	year	rob	rct_design	intervention_dur	grp1_name	grp2_name	diabetesinsulinstatus	metabolicsyndrome	isocaloric	outcome	unit	grp1_n1	grp1_base_mean	grp1_base_sd	grp2_n1	grp2_base_mean	grp2_base_sd	net_change	net_change_lci	net_change_uci	adjustment
Burns-Whitmore et al.	2014	High	Crossover	8 weeks	Walnut diet	standard egg (control)	No	No	No	hsCRP	ng/mL	20			20			0.41	-0.680991	1.50099	Yes
Chiang et al.	2012	High	Crossover	4 weeks	Walnut diet	control diet	No	No	Yes	hsCRP	ng/mL	25			25			-0.0999999	-0.944535	0.744535	No
Damasceno et al.	2011	SC	Crossover	4 weeks	Walnut diet	virgin olive oil diet	No	No	Yes	hsCRP	mg/L	18			18			0.26	-0.604539	1.12454	No
Fatahi et al.	2019	Low	Parallel	12 weeks	Walnut + fish	fish	No	No	Yes	hsCRP	mg/L	33	2.65	0.459565	33	2.56	0.344674	-0.00999999	-0.205996	0.185996	Yes
Hwang et al.	2019	SC	Crossover	16 weeks	Walnut	Control	No	Yes	Yes	hsCRP	mg/L	84	0.9	0.74	84	0.81	0.64	0.05	-0.12853	0.22853	yes
Mukuddem-Petersen et al.	2007	Low	Parallel	8 weeks	Walnut diet	control diet	No	Yes	Yes	hsCRP	mg/L	22	2.6	3.33	21	3.48	3.82	-0.15	-1.12131	0.821309
Rock et al. (insulin resistant)	2016	SC	Parallel	12 months	Walnut rich diet	lower CHO diet	Yes	No	No	hsCRP	ug/mL	41	5	5.76281	42	7	5.38888	2.07	-0.632663	4.77266	No
Rock et al. (insulin sensitive)	2016	SC	Parallel	12 months	Walnut rich diet	lower CHO diet	Yes	No	No	hsCRP	ug/mL	41	4	4.48219	39	3	2.4331	-0.97	-2.92994	0.989939	No
Tindall et al.	2019	SC	Crossover	6 weeks	Walnut diet	Walnut FA-matched diet (see note)	No	No	Yes	hsCRP	mg/L	36	2.1	1.8	36	2.1	1.8	0	-1.12591	1.12591	Yes
Zhao et al.	2004	SC	Crossover	6 weeks	ALA Walnut diet	AAD Control diet	No	No	No	hsCRP	mg/L	23			22			-0.32	-0.535596	-0.104404	No
Not meta-analyzed:																						Reason for MA exclusion
Bamberger et al.	2017	High	Crossover	8 weeks	Walnut-rich diet	Control diet	No	No	No	hsCRP	nr											Quantitative data not reported. Blurb from paper: "The secondary parameter hsCRP and the endothelial markers VCAM-1 and ET-1 remained unaffected during the Walnut diet. These findings are consistent with the results of our previous study [18], as well as other studies focusing on the effect of a Walnut or n-3 PUFA-enriched diet on endothelial and inflammatory markers."
Pieters et al.	2005	Low	Parallel	8 weeks	Walnut diet	control diet	No	Yes	No	hsCRP	nr	21			22						No	Data not shown. "No change from baseline in any of the three intervention groups." Same trial as Mukuddem-Petersen, 2007.
Ros et al.	2004	Low	Crossover	4 weeks	Walnut diet	control (Mediterranean-type diet)	No	No	Yes	hsCRP	mg/dL	20	1.6		20	1.6					Yes	Data reported as median (IQR) though IQR was a single number. Values for estimation may not be accurate.
Units reported by authors may be incorrect; numeric values with these two papers are similar to values reported in mg/L.

## Sheet: sICAM-1
study	year	rob	rct_design	intervention_dur	grp1_name	grp2_name	diabetesinsulinstatus	metabolicsyndrome	isocaloric	outcome	unit	grp1_n1	grp1_base_mean	grp1_base_sd	grp2_n1	grp2_base_mean	grp2_base_sd	net_change	net_change_lci	net_change_uci	adjustment
Aronis et al.	2012	Low	Crossover	4 days	Walnut diet	placebo diet	No	Yes	Yes	sICAM-1	ng/mL	15	194.5	87.8	15	199.9	102.7	9.2	-46.4589	64.8589	No
Burns-Whitmore et al.	2014	High	Crossover	8 weeks	Walnut diet	standard egg (control)	No	No	No	sICAM	ng/mL	20			20			0.65	-0.53589	1.83589	Yes
Canales et al.	2011	SC	Crossover	5 weeks	Walnut enriched meat	lean meat	No	No	No	sICAM	ug/L	22	507.6	165	22	428.7	174.6	-8.5	-111.441	94.4414	No
Chiang et al.	2012	High	Crossover	4 weeks	Walnut diet	control diet	No	No	Yes	sICAM-1	ng/mL	25			25			-5.5	-20.1113	9.1113	No
Damasceno et al.	2011	SC	Crossover	4 weeks	Walnut diet	virgin olive oil diet	No	No	Yes	sICAM-1	ng/mL	18			18			5	-104.321	114.321	No
Wu et al.	2014	SC	Crossover	8 weeks	Walnut diet	control (western diet)	No	No	Yes	sICAM-1	ng/ml	24	203.4	32.3333	24	208.1	30.8636	-1	-16.5767	14.5767	Yes
Zhao et al.	2004	SC	Crossover	6 weeks	ALA diet (37 g of Walnuts and 15 g of Walnut oil)	AAD diet	No	No	No	ICAM-1	ug/L	23			23			-42.3	-50.8258	-33.7742	Yes
Not meta-analyzed:																						Reason for MA exclusion
Ros et al.	2004	Low	Crossover	4 weeks	Walnut diet	control, Mediterranean-type diet	No	No	Yes	ICAM-1	umol/L	20	355	99	20	355	99				Yes	Not meta-analyzed because a different unit of ICAM-1 was used.
Cortes et al.	2006	Low	Crossover	4 hours	High fat meal with Walnuts	High fat meal with olive oil	No	No	No	sICAM-1	nr (% change)	24			24						Yes	Not meta-analyzed because results were reported as % change from baseline.
Holscher et al.	2018	Low	Crossover	3 weeks	Walnut diet	control diet	No	No	Yes	sICAM	ng/mL	18	334		18	336					Yes	Only reported baseline values.

## Sheet: sVCAM-1
study	year	rob	rct_design	intervention_dur	grp1_name	grp2_name	diabetesinsulinstatus	metabolicsyndrome	isocaloric	outcome	unit	grp1_n1	grp1_base_mean	grp1_base_sd	grp2_n1	grp2_base_mean	grp2_base_sd	net_change	net_change_lci	net_change_uci	adjustment
Aronis et al.	2012	Low	Crossover	4 days	Walnut diet	placebo diet	No	Yes	Yes	sVCAM-1	ng/mL	18	302.7	176.6	18	302.1	158	11.5	-75.4885	98.4885	No
Canales et al.	2011	SC	Crossover	5 weeks	Walnut enriched meat	lean meat	No	No	No	sVCAM	ug/L	22	1018.6	337.7	22	962.4	333.6	-66.3	-258.508	125.908	No
Damasceno et al.	2011	SC	Crossover	4 weeks	Walnut diet	virgin olive oil diet	No	No	Yes	sVCAM-1	ng/mL	18			18			120	-9.8824	249.882	No
Wu et al.	2014	SC	Crossover	8 weeks	Walnut diet	control (western diet)	No	No	Yes	sVCAM-1	ng/mL	24	605.8	129.823	24	601.3	133.742	11.5	-73.4551	96.4551	Yes
Zhao et al.	2004	SC	Crossover	6 weeks	ALA diet (37 g of Walnuts and 15 g of Walnut oil)	AAD diet	No	No	No	VCAM-1	ug/L	23			23			-77.4	-100.136	-54.6644	Yes
Not meta-analyzed:																						Reason for MA exclusion
Ros et al.	2004	Low	Crossover	4 weeks	Walnut diet	control, Mediterranean-type diet	No	No	Yes	VCAM-1	umol/L	20	474	177	20	474	177				Yes	Not meta-analyzed because a different unit of VCAM-1 was used; Stated in the Ros Paper - "The level of VCAM-1 was significantly (p = 0.05) lower during the Walnut diet than during the Mediterranean diet. We did not find significant differences in ICAM-1 levels between the diets."
Cortes et al.	2006	Low	Crossover	4 hours	High fat meal with Walnuts	High fat meal with olive oil	No	No	No	sVCAM-1	nr (% change)	24			24						Yes	Was not meta-analyzed because results were reported as % change from baseline
Bhardwaj et al.	2018	Low	Crossover	4 hours	Walnut diet	almond diet	No	No	No	sVCAM	mg/L	27	1400	368	27	1380	406				Yes	Was not meta-analyzed because only one "pooled SEM" was reported.
Holscher et al.	2018	Low	Crossover	3 weeks	Walnut diet	control diet	No	No	Yes	sVCAM	ng/mL	18	502		18	503					Yes	Only reported baseline values.

## Sheet: IL-6
study	year	rob	rct_design	intervention_dur	grp1_name	grp2_name	diabetesinsulinstatus	metabolicsyndrome	isocaloric	outcome	unit	grp1_n1	grp1_base_mean	grp1_base_sd	grp2_n1	grp2_base_mean	grp2_base_sd	net_change	net_change_lci	net_change_uci	adjustment
Aronis et al.	2012	Low	Crossover	4 days	Walnut diet	placebo diet	No	Yes	Yes	IL-6	pg/ml	15	1.76	0.83	15	1.61	0.74	-0.49	-1.18179	0.201794	No
Burns-Whitmore et al.	2014	High	Crossover	8 weeks	Walnut diet	standard egg (control)	No	No	No	IL-6	pg/ml	20			20			-0.1	-0.417075	0.217075	Yes
Chiang et al.	2012	High	Crossover	4 weeks	Walnut diet	control diet	No	No	Yes	IL-6	pg/ml	25			25			-0.0899999	-0.425553	0.245553	No
Fatahi et al.	2019	Low	Parallel	12 weeks	Walnut + fish	fish	No	No	Yes	IL-6	pg/ml	33	6.7	7.46793	33	6.6	6.89348	-0.2	-0.638261	0.238261	Yes
Rock et al. (insulin resistant)	2016	SC	Parallel	12 months	Walnut rich diet	lower CHO diet	Yes	No	No	IL-6	pg/ml	41	3	1.92094	42	3	1.46969	-0.5	-5.81153	4.81153	No
Rock et al. (insulin sensitive)	2016	SC	Parallel	12 months	Walnut rich diet	lower CHO diet	Yes	No	No	IL-6	pg/ml	41	2	1.92094	39	3	2.4331	0.95	-0.0407279	1.94073	No
Not meta-analyzed:																						Reason for MA exclusion
Zhao et al.	2007	SC	Crossover	6 weeks	ALA diet (37 g of Walnuts and 15 g of Walnut oil)	AAD diet	No	No	No	IL-6	ng/ml	23			22						Yes	Data are very large, estimated from median and ranges. Excluded due to implausible data values.
Holscher et al.	2018	Low	Crossover	3 weeks	Walnut diet	control diet	No	No	Yes	IL-6	pg/mL	18	1.36		18	1.43					No	Only reported baseline values.

## Sheet: TNFa
study	year	rob	rct_design	intervention_dur	grp1_name	grp2_name	diabetesinsulinstatus	metabolicsyndrome	isocaloric	outcome	unit	grp1_n1	grp1_base_mean	grp1_base_sd	grp2_n1	grp2_base_mean	grp2_base_sd	net_change	net_change_lci	net_change_uci	adjustment
Aronis et al.	2012	Low	Crossover	4 days	Walnut diet	placebo diet	no	yes	yes	TNF-a	pg/mL	15	6.57	2.71	15	7.87	4.01	0.52	-1.821	2.861	No
Burns-Whitmore et al.	2014	High	Crossover	8 weeks	Walnut diet	standard egg (control)	no	no	no	TNF-a	pg/mL	20			20			-0.01	-0.361199	0.341199	Yes
Chiang et al.	2012	High	Crossover	4 weeks	Walnut diet	control diet	no	no	yes	TNF-a	pg/mL	25			25			-0.0700001	-0.367652	0.227652	No
Fatahi et al.	2019	Low	Parallel	12 weeks	Walnut + fish	fish	no	no	yes	TNF-a	pg/mL	33	0.85	1.32125	33	0.83	1.32125	-0.03	-0.0738261	0.0138261	Yes
Not meta-analyzed:																						Reason for MA exclusion
Zhao et al.	2007	SC	Crossover	6 weeks	ALA diet (37 g of Walnuts and 15 g of Walnut oil)	AAD diet	No	No	No	TNF-a	ng/mL	23			23						Yes	Data are very large, estimated from median and ranges. Excluded due to implausible data values.

## Sheet: E-selectin
study	year	rob	rct_design	intervention_dur	grp1_name	grp2_name	diabetesinsulinstatus	metabolicsyndrome	isocaloric	outcome	unit	grp1_n1	grp1_base_mean	grp1_base_sd	grp2_n1	grp2_base_mean	grp2_base_sd	net_change	net_change_lci	net_change_uci	adjustment
Aronis et al.	2012	Low	Crossover	4 days	Walnut diet	placebo diet	no	yes	yes	E-Selectin	ng/mL	15	3.01	1.64	15	3.24	2.34	-0.00999999	-1.31294	1.29294	No
Burns-Whitmore et al.	2014	High	Crossover	8 weeks	Walnut diet	standard egg (control)	no	no	no	E-Selectin	ng/mL	20			20			-0.02	-0.374253	0.334253	Yes
Chiang et al.	2012	High	Crossover	4 weeks	Walnut diet	control diet	no	no	yes	sE-Selectin	ng/mL	25			25			-2.3	-7.46154	2.86154	No
Zhao et al.	2004	SC	Crossover	6 weeks	ALA diet (37 g of Walnuts and 15 g of Walnut oil)	AAD diet	no	no	no	E-Selectin	ug/L	23			23			-5.22	-8.63034	-1.80966	Yes
Not meta-analyzed:																						Reason for MA exclusion
Cortes et al.	2006	Low	Crossover	4 hours	High fat meal with Walnuts	High fat meal with olive oil	No	No	No	E-Selectin	ng/mL	24			24						Yes	Results were reported as % change from baseline.

## Sheet: IL-1B
study	year	rob	rct_design	intervention_dur	grp1_name	grp2_name	diabetesinsulinstatus	metabolicsyndrome	isocaloric	outcome	unit	grp1_n1	grp1_base_mean	grp1_base_sd	grp2_n1	grp2_base_mean	grp2_base_sd	net_change	net_change_lci	net_change_uci	adjustment	Notes
Chiang et al.	2012	High risk	Crossover	4 weeks	Walnut diet	control diet	No	No	Yes	IL-1B	pg/mL	25			25						No	Data in Table 5: Circulating concentrations of IL-1b, IL-6, TNF-a and CRP were not significantly different between the Walnut or fish diet com- pared to the control diet; No significant differences were observed in blood IL-1b, IL-6, TNF-a and CRP among the 3 diets.
Zhao et al.	2007	SC	Crossover	6 weeks	ALA diet (37 g of Walnuts and 15 g of Walnut oil)	AAD diet	No	No	No	IL-1B	ng/L	23			23						Yes	Data in Table 1: The paper reported median and ranges - converted to mean (SD). *ALA diet estimate is significantly different from the AA and LA diets, P < 0.08 (PROC MIXED model and Tukey’s least-squares-means test).
<2 studies = insufficient data for meta-analysis
